# Supplementary material for: Histological Dissection of Fusarium-Banana Interaction Using a GFP-Tagged Subtropical Race 4 Strain of Fusarium oxysporum f. sp. cubense on Banana Cultivars with Differing Levels of Resistance
Source: Microorganisms. 2024 Dec 1;12(12):2472. doi: 10.3390/microorganisms12122472 (PMC11727742; doi:10.3390/microorganisms12122472)
Supplement: Supplementary file 1 [file microorganisms-12-02472-s001.zip]

Archive with 1 entries (1 files):
- microorganisms-3306178-supplementary-AC-3-Dec-2024.pdf
